# Supplementary material for: Description of a New Eyeless Cavefish Using Integrative Taxonomic Methods—Sinocyclocheilus wanlanensis (Cypriniformes, Cyprinidae), from Guizhou, China
Source: Animals (Basel). 2025 Jul 28;15(15):2216. doi: 10.3390/ani15152216 (PMC12345476; doi:10.3390/ani15152216)
Supplement: Supplementary file 1 [file animals-15-02216-s001.zip]

Archive with 2 entries (2 files):
- animals-3742780.Supplementary file_Revision1.pdf
- animals-3742780.Supplementary Tables_Revision1.xlsx
