# Supplementary material for: Description of a New Eyeless Cavefish Using Integrative Taxonomic Methods—Sinocyclocheilus wanlanensis (Cypriniformes, Cyprinidae), from Guizhou, China
Source: Animals (Basel). 2025 Jul 28;15(15):2216. doi: 10.3390/ani15152216 (PMC12345476; doi:10.3390/ani15152216)
Supplement: Supplementary file 1 [file animals-15-02216-s001.zip › animals-3742780.Supplementary Tables_Revision1.xlsx]

## Sheet: Table S3
Table S3. Uncorrected p-distance (%) between 22 individuals of the genus Sinocyclocheilus based on mitochondrial cytb.
	S. hyalinus_XH4701	S. brevibarbatus_1	S. altishoulderus_Liu041	S. angularis_GZNU20180420001	S. bicornutus_XH8301	S. bicornutus_XH8302	S. bicornutus_XH8303	S. bicornutus_NC031382	S. flexuosdorsalis_S66	S. furcodorsalis_GX0185	S. jiuxuensis_Liu425	S. longicornus_PZ01	S. mashanensis_LYW015	S. rhinocerous_NC027168	S. simengensis_S75	S. tianeensis_Liu001	S. wanlanensis_LM122	S. wanlanensis_LM179	S. wanlanensis_LM180	S. xingyiensis_GZNUSLS202008177	S. zhenfengensis_MW014317	S. zhenfengensis_1
S. hyalinus_XH4701
S. brevibarbatus_1	8
S. altishoulderus_Liu041	7.6	0.7
S. angularis_GZNU20180420001	7.1	2.7	2.3
S. bicornutus_XH8301	7.8	3.3	3.1	3
S. bicornutus_XH8302	7.7	3.2	3	2.9	0.1
S. bicornutus_XH8303	7.8	3.3	3.1	3	0	0.1
S. bicornutus_NC031382	7.8	3.4	3.2	3.1	0.3	0.2	0.3
S. flexuosdorsalis_S66	7.4	3.3	2.9	2.8	2.4	2.3	2.4	2.5
S. furcodorsalis_GX0185	7.7	1.6	1.4	2.8	3.2	3.1	3.2	3.3	3.2
S. jiuxuensis_Liu425	7.5	0.8	0.1	2.2	3	2.9	3	3.1	2.8	1.5
S. longicornus_PZ01	7	6.6	6.6	6.3	6.1	6	6.1	6	6.1	6.7	6.5
S. mashanensis_LYW015	7.6	0.6	0.6	2.5	3.1	3	3.1	3.2	3.1	1.4	0.7	6.2
S. rhinocerous_NC027168	6.3	6.6	6.4	6.1	6.6	6.5	6.6	6.7	6.1	6.7	6.3	6	6.2
S. simengensis_S75	7.8	1.1	0.9	2.5	3.1	3	3.1	3.2	3.3	1.2	1	6.4	0.9	6.5
S. tianeensis_Liu001	8.1	2	2	3.1	4.1	4	4.1	4.2	3.9	2.2	2	7.3	2	7.4	2
S. wanlanensis_LM122	7.7	3.4	3.3	3.2	1.7	1.6	1.7	1.8	3	3.5	3.2	6.3	3.3	6.5	3.4	4.3
S. wanlanensis_LM179	7.7	3.4	3.3	3.2	1.7	1.6	1.7	1.8	3	3.5	3.2	6.3	3.3	6.5	3.4	4.3	0
S. wanlanensis_LM180	7.7	3.4	3.3	3.2	1.7	1.6	1.7	1.8	3	3.5	3.2	6.3	3.3	6.5	3.4	4.3	0	0
S. xingyiensis_GZNUSLS202008177	7.5	2.5	2.3	2	2.2	2.1	2.2	2.3	1.5	2.8	2.2	6.5	2.3	6.1	2.7	3.4	2.4	2.4	2.4
S. zhenfengensis_MW014317	7.6	3.4	3.1	2.8	3.2	3.1	3.2	3.3	3.5	3.4	3	6.9	3.3	7	3.1	3.9	3.5	3.5	3.5	3.2
S. zhenfengensis_1	7.5	3.5	3.2	2.9	3.3	3.2	3.3	3.4	3.6	3.4	3.1	6.8	3.4	6.9	3.2	4	3.6	3.6	3.6	3.3	0.1

## Sheet: Table S4
Table S4. Uncorrected p-distance (%) between 19 individuals of the genus Sinocyclocheilus based on mitochondrial ND4.
	S. altishoulderus_Liu041	S. angularis_GZNU20180420001	S. bicornutus_XH8301	S. bicornutus_XH8302	S. bicornutus_XH8303	S. bicornutus_NC031382	S. brevibarbatus_1	S. furcodorsalis_GX0185	S. hyalinus_XH4701	S. jiuxuensis_Liu425	S. longicornus_PZ01	S. mashanensis_LYW015	S. rhinocerous_NC027168	S. tianeensis_Liu001	S. wanlanensis_LM122	S. wanlanensis_LM179	S. wanlanensis_LM180	S. zhenfengensis_MW014317	S. zhenfengensis_1
S. altishoulderus_Liu041
S. angularis_GZNU20180420001	2
S. bicornutus_XH8301	1.7	1.8
S. bicornutus_XH8302	1.7	1.8	0
S. bicornutus_XH8303	1.7	1.8	0	0
S. bicornutus_NC031382	1.7	1.8	0	0	0
S. brevibarbatus_1	0.8	2.6	2.3	2.3	2.3	2.3
S. furcodorsalis_GX0185	0.5	2.1	1.7	1.7	1.7	1.7	0.9
S. hyalinus_XH4701	5.8	6.3	6	6	6	6	5.8	5.8
S. jiuxuensis_Liu425	0.2	2.2	1.9	1.9	1.9	1.9	1	0.7	5.8
S. longicornus_PZ01	5.6	5.3	4.8	4.8	4.8	4.8	5.8	5.6	6.2	5.8
S. mashanensis_LYW015	0.8	2.6	2.3	2.3	2.3	2.3	0.6	0.9	5.7	1	6
S. rhinocerous_NC027168	5.8	5.7	5.2	5.2	5.2	5.2	6.2	5.8	5.6	5.8	5.7	6.4
S. tianeensis_Liu001	0.6	2.4	2.1	2.1	2.1	2.1	1	0.7	6	0.8	6	1	6
S. wanlanensis_LM122	1.9	1.8	0.6	0.6	0.6	0.6	2.5	1.9	5.8	2.1	5.1	2.3	5.6	2.3
S. wanlanensis_LM179	1.9	1.8	0.6	0.6	0.6	0.6	2.5	1.9	5.8	2.1	5.1	2.3	5.6	2.3	0
S. wanlanensis_LM180	2	1.9	0.7	0.7	0.7	0.7	2.6	2	5.9	2.2	5.2	2.4	5.7	2.4	0.1	0.1
S. zhenfengensis_MW014317	2.1	2	1.9	1.9	1.9	1.9	2.7	2.2	5.6	2.3	5.4	2.7	5.2	2.5	2.1	2.1	2.2
S. zhenfengensis_1	3	2.9	2.8	2.8	2.8	2.8	3.6	3.1	6.3	3.2	6	3.6	5.9	3.4	3	3	3.1	0.81
